# Supplementary material for: Nuclear DJ-1 Regulates DNA Damage Repair via the Regulation of PARP1 Activity
Source: Int J Mol Sci. 2023 May 12;24(10):8651. doi: 10.3390/ijms24108651 (PMC10218208; doi:10.3390/ijms24108651)
Supplement: Supplementary file 1 [file ijms-24-08651-s001.zip]

Archive with 1 entries (1 files):
- ijms-2294236-supplementary.pdf
